# Supplementary material for: Efficacy of flukicides against Fasciola hepatica and first report of triclabendazole resistance on German sheep farms
Source: Int J Parasitol Drugs Drug Resist. 2023 Nov 21;23:94–105. doi: 10.1016/j.ijpddr.2023.11.001 (PMC10757264; doi:10.1016/j.ijpddr.2023.11.001)
Supplement: Multimedia component 1 [file mmc1.xlsx]

## Sheet: Tabelle1
Farm number in efficacy trial	Federal State	FEC method	Date	Drug used	Total individual samples	Individuals positive for F. hepatica	F. hepatica EPG	Individuals positive for Paramphistominae	Paramphistominae EPG
	Lower Saxony	Standard Sedimentation	Dec 20		43	1	1.7	0
	Lower Saxony	Standard Sedimentation	2021-01-01		13	1	1	0
	Hamburg	Standard Sedimentation	2021-02-01		29	0		5	0.1-0.8
	Lower Saxony	Standard Sedimentation	2021-02-01		7	0		0
	Schleswig-Holstein	Modified FLUKEFINDER®	2021-02-01		47	7	0.1-0.7	21	0.2- 52
	Schleswig-Holstein	Standard Sedimentation	2021-02-01		9	0		0
	Lower Saxony	FLUKEFINDER®	2021-02-01		8	0		0
1	Lower Saxony	Modified FLUKEFINDER®	2021-02-01	Albendazole	17	4	0.1-8.5	0
2	Mecklenburg Western Pomerania	Modified FLUKEFINDER®	2021-02-01	Triclabendazole	45	37	0.2-110	4	0.2- 3
	Lower Saxony	Standard Sedimentation	Mar 21		11	0		0
	Mecklenburg Western Pomerania	Standard Sedimentation	Mar 21		6	0		0
	Mecklenburg Western Pomerania	Standard Sedimentation	Mar 21		13	0		0
	Lower Saxony	Modified FLUKEFINDER®	2021-04-01		30	1	1	0
	Schleswig-Holstein	Modified FLUKEFINDER®	2021-04-01		22	1	3.4	2	0.2 -2.5
3	Schleswig-Holstein	Modified FLUKEFINDER®	2021-04-01	Triclabendazole	79	3	2.2-7.0	17	0.1- > 100
	Bavaria	Modified FLUKEFINDER®	May 21		9	1	1	0
	Mecklenburg Western Pomerania	Modified FLUKEFINDER®	May 21		78	0		0
	Mecklenburg Western Pomerania	FLUKEFINDER®	2021-06-01		54	0		0
	Hesse	FLUKEFINDER®	2021-07-01		9	0		0
	Lower Saxony	FLUKEFINDER®	2021-08-01		50	1	8	13	1.5-150
	North Rhine-Westphalia	Modified FLUKEFINDER®	2021-08-01		25	0		0
4	North Rhine-Westphalia	FLUKEFINDER®	2021-08-01	Triclabendazole	55	9	2-154	0
	Saxony	FLUKEFINDER®	Oct 21		11	0		0
	Saxony	FLUKEFINDER®	Oct 21		21	1	1	0
	Schleswig-Holstein	FLUKEFINDER®	Oct 21		15	0		0
5	Brandenburg	FLUKEFINDER®	Oct 21	Triclabendazole	32	12	1.0-70	6	1.0- 12.0
	Bavaria	FLUKEFINDER®	2021-11-01		15	0		0
	Lower Saxony	FLUKEFINDER®	2021-11-01		41	0		0
	Lower Saxony	FLUKEFINDER®	2021-11-01		43	0		0
	Lower Saxony	FLUKEFINDER®	2021-11-01		10	0		0
	Lower Saxony	FLUKEFINDER®	2021-11-01		18	1	1	0
	Brandenburg	FLUKEFINDER®	2021-11-01		22	0		0
	Lower Saxony	FLUKEFINDER®	2021-11-01		22	0		0
	Brandenburg	FLUKEFINDER®	2021-11-01		25	0		0
	Lower Saxony	FLUKEFINDER®	2021-11-01		40	0		0
6	Lower Saxony	FLUKEFINDER®	2021-11-01	Triclabendazole	45*	30*	2-1223	0
7	North Rhine-Westphalia	FLUKEFINDER®	2021-11-01	Triclabendazole	48	31	3-531	0
	Lower Saxony	FLUKEFINDER®	Dec 21		38	0		0
	Lower Saxony	FLUKEFINDER®	2022-01-01		15	0		0
	Lower Saxony	FLUKEFINDER®	2022-01-01		35	3	2.5-3.5	0
	Lower Saxony	FLUKEFINDER®	2022-01-01		23	1	0.5	2	0.5-11
	North Rhine-Westphalia	FLUKEFINDER®	2022-01-01		10	0		0
	North Rhine-Westphalia	FLUKEFINDER®	2022-01-01		10	0		0
	North Rhine-Westphalia	FLUKEFINDER®	2022-01-01		13	0		0
	North Rhine-Westphalia	FLUKEFINDER®	2022-01-01		13	0		0
	North Rhine-Westphalia	FLUKEFINDER®	2022-01-01		14	0		0
	North Rhine-Westphalia	FLUKEFINDER®	2022-01-01		11	1	16	0
	Lower Saxony	FLUKEFINDER®	2022-01-01		14	0		0
	North Rhine-Westphalia	FLUKEFINDER®	2022-01-01		3	0		0
	North Rhine-Westphalia	FLUKEFINDER®	2022-01-01		13	0		0
	North Rhine-Westphalia	FLUKEFINDER®	2022-01-01		5	0		0
	North Rhine-Westphalia	FLUKEFINDER®	2022-01-01		15	0		0
	North Rhine-Westphalia	FLUKEFINDER®	2022-01-01		16	0		0
	North Rhine-Westphalia	FLUKEFINDER®	2022-01-01		29	0		0
	North Rhine-Westphalia	FLUKEFINDER®	2022-01-01		10	0		0
	North Rhine-Westphalia	FLUKEFINDER®	2022-01-01		8	0		0
8	Baden-Wuerttemberg	FLUKEFINDER®	2022-01-01	Triclabendazole	35	34	145-1537	0
9	Schleswig-Holstein	FLUKEFINDER®	2022-01-01	Triclabendazole	21	7	0.5-66	0
10	North Rhine-Westphalia	FLUKEFINDER®	2022-02-01	Triclabendazole	17	8	64-1355	0
11	Brandenburg	FLUKEFINDER®	2022-02-01	Triclabendazole	9	5	0.5-48	0
	North Rhine-Westphalia	FLUKEFINDER®	Mar 22		7	0		0
	Lower Saxony	FLUKEFINDER®	2022-04-01		19	0		2	0.5-6
	Lower Saxony	FLUKEFINDER®	2022-04-01		19	0		0
	Lower Saxony	FLUKEFINDER®	2022-04-01		22	0		0
	Bavaria	FLUKEFINDER®	2022-04-01		9	0		0
	Lower Saxony	FLUKEFINDER®	2022-04-01		19	0		0
	Lower Saxony	FLUKEFINDER®	2022-04-01		32	0		1	40
	Lower Saxony	FLUKEFINDER®	2022-04-01		56	1	2.5	0
	Bavaria	FLUKEFINDER®	2022-06-01		13	0		0
12	Lower Saxony	FLUKEFINDER®	2022-06-01	Triclabendazole	27	13	2.0-52.0	8	0.5-49
	Bavaria	FLUKEFINDER®	2022-08-01		6	0		0
				TOTAL:	1673	214		81
* This data refers to the findings on day 0 before treatment. During the course of the study, 44 out of 53 investigated animals on that farm started F. hepatica egg shedding despite of triclabendazole treatment.
